# Supplementary material for: A Novel Colorimetric Sensor Array Coupled Multivariate Calibration Analysis for Predicting Freshness in Chicken Meat: A Comparison of Linear and Nonlinear Regression Algorithms
Source: Foods. 2023 Feb 7;12(4):720. doi: 10.3390/foods12040720 (PMC9955736; doi:10.3390/foods12040720)
Supplement: Supplementary file 1 [file foods-12-00720-s001.zip]

Archive with 1 entries (1 files):
- foods-2175637-supplementary.pdf
